# Supplementary material for: Metabolic-stem cell crosstalk in PD: NK1 cells as key mediators from a bioinformatics perspective
Source: Front Neurol. 2025 Nov 13;16:1681261. doi: 10.3389/fneur.2025.1681261 (PMC12657439; doi:10.3389/fneur.2025.1681261)
Supplement: Supplementary file 2 [file Table_1.xlsx]

## Sheet: Sheet1
Term Category	Description	Database	P	FDR	Count	Genes
KEGG PathWay	Pentose phosphate pathway	KEGG	0.000164676	0.0243721	3	PGD/TALDO1/TKT
KEGG PathWay	Purine metabolism	KEGG	0.000976454	0.0722576	4	CANT1/GART/GMPR2/PDE6G
KEGG PathWay	Central carbon metabolism in cancer	KEGG	0.00190469	0.0763276	3	AKT1/PDK1/PIK3CD
KEGG PathWay	Inositol phosphate metabolism	KEGG	0.00206291	0.0763276	3	FIG4/IMPA2/PIK3CD
KEGG PathWay	Nucleotide metabolism	KEGG	0.00318441	0.0942585	3	CANT1/CDA/GMPR2
KEGG PathWay	Antifolate resistance	KEGG	0.0048842	0.120477	2	GART/SLC19A1
KEGG PathWay	HIF-1 signaling pathway	KEGG	0.00655962	0.129106	3	AKT1/PDK1/PIK3CD
KEGG PathWay	Carbon metabolism	KEGG	0.00759549	0.129106	3	PGD/TALDO1/TKT
KEGG PathWay	AMPK signaling pathway	KEGG	0.00872337	0.129106	3	AKT1/PFKFB4/PIK3CD
KEGG PathWay	Thyroid hormone signaling pathway	KEGG	0.00872337	0.129106	3	AKT1/MED12/PIK3CD
KEGG PathWay	Measles	KEGG	0.0124337	0.137228	3	ADAR/AKT1/PIK3CD
KEGG PathWay	Spinocerebellar ataxia	KEGG	0.0136731	0.137228	3	AKT1/PIK3CD/PSMB3
KEGG PathWay	Carbohydrate digestion and absorption	KEGG	0.0141933	0.137228	2	AKT1/PIK3CD
KEGG PathWay	Pyrimidine metabolism	KEGG	0.0174649	0.137228	2	CANT1/CDA
KEGG PathWay	Regulation of lipolysis in adipocytes	KEGG	0.0180386	0.137228	2	AKT1/PIK3CD
KEGG PathWay	Endometrial cancer	KEGG	0.0180386	0.137228	2	AKT1/PIK3CD
KEGG PathWay	VEGF signaling pathway	KEGG	0.0186203	0.137228	2	AKT1/PIK3CD
KEGG PathWay	Longevity regulating pathway - multiple species	KEGG	0.0198073	0.137228	2	AKT1/PIK3CD
KEGG PathWay	Hepatocellular carcinoma	KEGG	0.0212332	0.137228	3	AKT1/PIK3CD/TXNRD1
KEGG PathWay	GnRH secretion	KEGG	0.021646	0.137228	2	AKT1/PIK3CD
KEGG PathWay	Influenza A	KEGG	0.0222273	0.137228	3	ADAR/AKT1/PIK3CD
KEGG PathWay	Acute myeloid leukemia	KEGG	0.0235533	0.137228	2	AKT1/PIK3CD
KEGG PathWay	Fc epsilon RI signaling pathway	KEGG	0.024204	0.137228	2	AKT1/PIK3CD
KEGG PathWay	Renal cell carcinoma	KEGG	0.0248621	0.137228	2	AKT1/PIK3CD
KEGG PathWay	Prolactin signaling pathway	KEGG	0.0255275	0.137228	2	AKT1/PIK3CD
KEGG PathWay	Melanoma	KEGG	0.0268801	0.137228	2	AKT1/PIK3CD
KEGG PathWay	Non-small cell lung cancer	KEGG	0.0268801	0.137228	2	AKT1/PIK3CD
KEGG PathWay	Biosynthesis of amino acids	KEGG	0.0282614	0.137228	2	TALDO1/TKT
KEGG PathWay	Platinum drug resistance	KEGG	0.0282614	0.137228	2	AKT1/PIK3CD
KEGG PathWay	Glioma	KEGG	0.0289627	0.137228	2	AKT1/PIK3CD
KEGG PathWay	Pancreatic cancer	KEGG	0.0296709	0.137228	2	AKT1/PIK3CD
KEGG PathWay	Chronic myeloid leukemia	KEGG	0.0296709	0.137228	2	AKT1/PIK3CD
KEGG PathWay	EGFR tyrosine kinase inhibitor resistance	KEGG	0.0318371	0.142785	2	AKT1/PIK3CD
KEGG PathWay	Sulfur metabolism	KEGG	0.0346046	0.150632	1	SUOX
KEGG PathWay	ErbB signaling pathway	KEGG	0.0363512	0.152631	2	AKT1/PIK3CD
KEGG PathWay	Colorectal cancer	KEGG	0.0371265	0.152631	2	AKT1/PIK3CD
KEGG PathWay	Longevity regulating pathway	KEGG	0.0394907	0.1529	2	AKT1/PIK3CD
KEGG PathWay	PD-L1 expression and PD-1 checkpoint pathway in cancer	KEGG	0.0394907	0.1529	2	AKT1/PIK3CD
KEGG PathWay	B cell receptor signaling pathway	KEGG	0.0402913	0.1529	2	AKT1/PIK3CD
KEGG PathWay	Small cell lung cancer	KEGG	0.0419112	0.154301	2	AKT1/PIK3CD
KEGG PathWay	Phosphatidylinositol signaling system	KEGG	0.046067	0.154301	2	IMPA2/PIK3CD
KEGG PathWay	Prostate cancer	KEGG	0.046067	0.154301	2	AKT1/PIK3CD
KEGG PathWay	Endocrine resistance	KEGG	0.046916	0.154301	2	AKT1/PIK3CD
KEGG PathWay	Fc gamma R-mediated phagocytosis	KEGG	0.046916	0.154301	2	AKT1/PIK3CD
KEGG PathWay	Choline metabolism in cancer	KEGG	0.046916	0.154301	2	AKT1/PIK3CD
KEGG PathWay	AGE-RAGE signaling pathway in diabetic complications	KEGG	0.0486313	0.156439	2	AKT1/PIK3CD
GO-BP	pentose-phosphate shunt	BP	3.41E-06	0.00370149	3	PGD/TALDO1/TKT
GO-BP	NADPH regeneration	BP	6.09E-06	0.00370149	3	PGD/TALDO1/TKT
GO-BP	DNA-templated transcription, termination	BP	9.88E-06	0.00400523	3	DHX9/PRMT5/TTF1
GO-BP	glucose 6-phosphate metabolic process	BP	1.50E-05	0.00455228	3	PGD/TALDO1/TKT
GO-BP	nucleobase metabolic process	BP	3.99E-05	0.00969455	3	CDA/GART/GMPR2
GO-BP	NADP metabolic process	BP	5.65E-05	0.0103134	3	PGD/TALDO1/TKT
GO-BP	pentose-phosphate shunt, non-oxidative branch	BP	5.94E-05	0.0103134	2	TALDO1/TKT
GO-BP	mRNA catabolic process	BP	0.000100714	0.0153085	5	AKT1/DHX9/RBM10/SECISBP2/SMG7
GO-BP	nucleobase-containing compound catabolic process	BP	0.000148312	0.0183534	6	AKT1/CDA/DHX9/RBM10/SECISBP2/SMG7
GO-BP	phosphatidylinositol biosynthetic process	BP	0.000150933	0.0183534	4	BMX/FIG4/IMPA2/PIK3CD
GO-BP	ribonucleoside monophosphate metabolic process	BP	0.000229059	0.0215655	3	CDA/GART/GMPR2
GO-BP	RNA catabolic process	BP	0.000237339	0.0215655	5	AKT1/DHX9/RBM10/SECISBP2/SMG7
GO-BP	heterocycle catabolic process	BP	0.000241003	0.0215655	6	AKT1/CDA/DHX9/RBM10/SECISBP2/SMG7
GO-BP	cellular nitrogen compound catabolic process	BP	0.000259088	0.0215655	6	AKT1/CDA/DHX9/RBM10/SECISBP2/SMG7
GO-BP	cellular carbohydrate metabolic process	BP	0.000266022	0.0215655	5	AKT1/IMPA2/PDK1/PFKFB4/PGD
GO-BP	phosphatidylinositol metabolic process	BP	0.000312087	0.0215703	4	BMX/FIG4/IMPA2/PIK3CD
GO-BP	aromatic compound catabolic process	BP	0.000316207	0.0215703	6	AKT1/CDA/DHX9/RBM10/SECISBP2/SMG7
GO-BP	negative regulation of mRNA catabolic process	BP	0.000319297	0.0215703	3	DHX9/RBM10/SECISBP2
GO-BP	phosphatidylinositol phosphate biosynthetic process	BP	0.000348719	0.022318	3	FIG4/IMPA2/PIK3CD
GO-BP	regulation of mRNA catabolic process	BP	0.000400443	0.0226712	4	AKT1/DHX9/RBM10/SECISBP2
GO-BP	organic cyclic compound catabolic process	BP	0.000431465	0.0226712	6	AKT1/CDA/DHX9/RBM10/SECISBP2/SMG7
GO-BP	RNA splicing, via transesterification reactions with bulged adenosine as nucleophile	BP	0.000444658	0.0226712	5	DHX9/PRMT5/RBM10/RBM17/U2AF1
GO-BP	mRNA splicing, via spliceosome	BP	0.000444658	0.0226712	5	DHX9/PRMT5/RBM10/RBM17/U2AF1
GO-BP	mRNA processing	BP	0.000459974	0.0226712	6	ADAR/DHX9/PRMT5/RBM10/RBM17/U2AF1
GO-BP	RNA splicing, via transesterification reactions	BP	0.00047048	0.0226712	5	DHX9/PRMT5/RBM10/RBM17/U2AF1
GO-BP	alternative mRNA splicing, via spliceosome	BP	0.000502656	0.0226712	3	DHX9/RBM10/RBM17
GO-BP	nucleoside monophosphate metabolic process	BP	0.000522035	0.0226712	3	CDA/GART/GMPR2
GO-BP	negative regulation of RNA catabolic process	BP	0.000522035	0.0226712	3	DHX9/RBM10/SECISBP2
GO-BP	ribose phosphate biosynthetic process	BP	0.000581626	0.0243882	4	CDA/GART/PDK1/TKT
GO-BP	purine nucleobase metabolic process	BP	0.00066568	0.0269822	2	GART/GMPR2
GO-BP	phosphatidylinositol-3-phosphate biosynthetic process	BP	0.000815421	0.0319855	2	FIG4/PIK3CD
GO-BP	regulation of fatty acid metabolic process	BP	0.000845108	0.0321141	3	AKT1/MID1IP1/PDK1
GO-BP	glycerophospholipid biosynthetic process	BP	0.000889689	0.0321726	4	BMX/FIG4/IMPA2/PIK3CD
GO-BP	negative regulation of mRNA metabolic process	BP	0.000899562	0.0321726	3	DHX9/RBM10/SECISBP2
GO-BP	ribose phosphate metabolic process	BP	0.00111965	0.0388999	5	CDA/GART/GMPR2/PDK1/TKT
GO-BP	positive regulation of G protein-coupled receptor signaling pathway	BP	0.00125395	0.0412107	2	PDE6G/PRMT5
GO-BP	GMP metabolic process	BP	0.00125395	0.0412107	2	GART/GMPR2
GO-BP	folic acid-containing compound metabolic process	BP	0.00145472	0.0465512	2	GART/SLC19A1
GO-BP	glycerolipid biosynthetic process	BP	0.00165022	0.0514435	4	BMX/FIG4/IMPA2/PIK3CD
GO-BP	phospholipid biosynthetic process	BP	0.0017726	0.0514435	4	BMX/FIG4/IMPA2/PIK3CD
GO-BP	Schwann cell development	BP	0.00178272	0.0514435	2	AKT1/MED12
GO-BP	RNA splicing	BP	0.00178695	0.0514435	5	DHX9/PRMT5/RBM10/RBM17/U2AF1
GO-BP	monosaccharide metabolic process	BP	0.00184899	0.0514435	4	AKT1/PDK1/PFKFB4/PGD
GO-BP	nuclear-transcribed mRNA catabolic process	BP	0.00186144	0.0514435	3	DHX9/SECISBP2/SMG7
GO-BP	negative regulation of cellular catabolic process	BP	0.00195436	0.0528112	4	AKT1/DHX9/RBM10/SECISBP2
GO-BP	ribonucleoside monophosphate biosynthetic process	BP	0.00214257	0.0566383	2	CDA/GART
GO-BP	pteridine-containing compound metabolic process	BP	0.00226953	0.058718	2	GART/SLC19A1
GO-BP	regulation of cellular ketone metabolic process	BP	0.00238502	0.0604206	3	AKT1/MID1IP1/PDK1
GO-BP	Schwann cell differentiation	BP	0.00253389	0.0628818	2	AKT1/MED12
GO-BP	regulation of mRNA metabolic process	BP	0.00284611	0.0692173	4	AKT1/DHX9/RBM10/SECISBP2
GO-BP	nuclear-transcribed mRNA catabolic process, nonsense-mediated decay	BP	0.00295632	0.0704878	2	SECISBP2/SMG7
GO-BP	purine ribonucleoside monophosphate metabolic process	BP	0.00325503	0.0735225	2	GART/GMPR2
GO-BP	nucleocytoplasmic transport	BP	0.00336294	0.0735225	4	AKT1/DHX9/SMG7/TNPO1
GO-BP	nuclear transport	BP	0.00336294	0.0735225	4	AKT1/DHX9/SMG7/TNPO1
GO-BP	glycerophospholipid metabolic process	BP	0.00340215	0.0735225	4	BMX/FIG4/IMPA2/PIK3CD
GO-BP	nucleoside monophosphate biosynthetic process	BP	0.00356729	0.0735225	2	CDA/GART
GO-BP	purine nucleoside monophosphate metabolic process	BP	0.00356729	0.0735225	2	GART/GMPR2
GO-BP	regulation of post-transcriptional gene silencing	BP	0.00356729	0.0735225	2	ADAR/DHX9
GO-BP	regulation of post-transcriptional gene silencing by RNA	BP	0.00356729	0.0735225	2	ADAR/DHX9
GO-BP	intrinsic apoptotic signaling pathway in response to oxidative stress	BP	0.00372847	0.0755637	2	AKT1/PDK1
GO-BP	regulation of gene silencing by RNA	BP	0.003893	0.0776046	2	ADAR/DHX9
GO-BP	regulation of mRNA stability	BP	0.00396028	0.0776726	3	AKT1/DHX9/RBM10
GO-BP	negative regulation of catabolic process	BP	0.00402828	0.0777521	4	AKT1/DHX9/RBM10/SECISBP2
GO-BP	regulation of myelination	BP	0.00423203	0.0804086	2	AKT1/FIG4
GO-BP	regulation of RNA stability	BP	0.00485814	0.0898705	3	AKT1/DHX9/RBM10
GO-BP	regulation of small molecule metabolic process	BP	0.00487784	0.0898705	4	AKT1/CDA/MID1IP1/PDK1
GO-BP	mRNA stabilization	BP	0.00591984	0.107441	2	DHX9/RBM10
GO-BP	ribonucleotide biosynthetic process	BP	0.00604992	0.108187	3	CDA/GART/PDK1
GO-BP	positive regulation of viral process	BP	0.00675342	0.118081	2	ADAR/DHX9
GO-BP	small molecule catabolic process	BP	0.00679745	0.118081	4	AKT1/CDA/IMPA2/PGD
GO-BP	ribonucleotide metabolic process	BP	0.00731265	0.125242	4	CDA/GART/GMPR2/PDK1
GO-BP	phospholipid metabolic process	BP	0.0075797	0.126805	4	BMX/FIG4/IMPA2/PIK3CD
GO-BP	cellular aldehyde metabolic process	BP	0.00786587	0.126805	2	TALDO1/TKT
GO-BP	RNA stabilization	BP	0.00786587	0.126805	2	DHX9/RBM10
GO-BP	glycerolipid metabolic process	BP	0.00813306	0.126805	4	BMX/FIG4/IMPA2/PIK3CD
GO-BP	carbohydrate biosynthetic process	BP	0.00858178	0.126805	3	AKT1/IMPA2/PGD
GO-BP	cellular ketone metabolic process	BP	0.00880736	0.126805	3	AKT1/MID1IP1/PDK1
GO-BP	glial cell differentiation	BP	0.0096243	0.126805	3	AKT1/MED12/PRMT5
GO-BP	nucleobase-containing compound transport	BP	0.0096243	0.126805	3	DHX9/SLC19A1/SMG7
GO-BP	cellular response to vascular endothelial growth factor stimulus	BP	0.00980487	0.126805	2	AKT1/PIK3CD
GO-BP	fructose 2,6-bisphosphate metabolic process	BP	0.0100667	0.126805	1	PFKFB4
GO-BP	positive regulation of deoxyribonuclease activity	BP	0.0100667	0.126805	1	AKT1
GO-BP	positive regulation of RNA export from nucleus	BP	0.0100667	0.126805	1	DHX9
GO-BP	response to cycloheximide	BP	0.0100667	0.126805	1	CDA
GO-BP	regulation of acyl-CoA biosynthetic process	BP	0.0100667	0.126805	1	PDK1
GO-BP	positive regulation of dopamine receptor signaling pathway	BP	0.0100667	0.126805	1	PRMT5
GO-BP	maintenance of protein location in mitochondrion	BP	0.0100667	0.126805	1	AKT1
GO-BP	folate import across plasma membrane	BP	0.0100667	0.126805	1	SLC19A1
GO-BP	regulation of DNA topoisomerase (ATP-hydrolyzing) activity	BP	0.0100667	0.126805	1	DHX9
GO-BP	positive regulation of DNA topoisomerase (ATP-hydrolyzing) activity	BP	0.0100667	0.126805	1	DHX9
GO-BP	dephosphorylation	BP	0.0101141	0.126805	4	FIG4/IMPA2/PFKFB4/SMG7
GO-BP	peripheral nervous system development	BP	0.0108461	0.126805	2	AKT1/MED12
GO-BP	cellular carbohydrate biosynthetic process	BP	0.0111137	0.126805	2	AKT1/IMPA2
GO-BP	regulation of nervous system development	BP	0.0116554	0.126805	4	AKT1/FIG4/PRMT5/SEMA5B
GO-BP	'de novo' IMP biosynthetic process	BP	0.0120681	0.126805	1	GART
GO-BP	adenylate cyclase-inhibiting dopamine receptor signaling pathway	BP	0.0120681	0.126805	1	PRMT5
GO-BP	pyrimidine ribonucleotide salvage	BP	0.0120681	0.126805	1	CDA
GO-BP	regulation of long-chain fatty acid import across plasma membrane	BP	0.0120681	0.126805	1	AKT1
GO-BP	negative regulation of fatty acid beta-oxidation	BP	0.0120681	0.126805	1	AKT1
GO-BP	positive regulation of nucleobase-containing compound transport	BP	0.0120681	0.126805	1	DHX9
GO-BP	pyrimidine nucleotide salvage	BP	0.0120681	0.126805	1	CDA
GO-BP	regulation of neutrophil apoptotic process	BP	0.0120681	0.126805	1	PIK3CD
GO-BP	interleukin-18-mediated signaling pathway	BP	0.0120681	0.126805	1	AKT1
GO-BP	UMP salvage	BP	0.0120681	0.126805	1	CDA
GO-BP	mast cell differentiation	BP	0.0120681	0.126805	1	PIK3CD
GO-BP	cyclic nucleotide transport	BP	0.0120681	0.126805	1	SLC19A1
GO-BP	cellular response to interleukin-18	BP	0.0120681	0.126805	1	AKT1
GO-BP	hypoxia-inducible factor-1alpha signaling pathway	BP	0.0120681	0.126805	1	PDK1
GO-BP	guanine nucleotide transmembrane transport	BP	0.0120681	0.126805	1	SLC19A1
GO-BP	osteoblast differentiation	BP	0.0126137	0.126805	3	ADAR/AKT1/DHX9
GO-BP	hexose metabolic process	BP	0.0127544	0.126805	3	AKT1/PDK1/PFKFB4
GO-BP	RNA export from nucleus	BP	0.0127803	0.126805	2	DHX9/SMG7
GO-BP	positive regulation of lipid biosynthetic process	BP	0.0127803	0.126805	2	AKT1/MID1IP1
GO-BP	regulation of nucleotide metabolic process	BP	0.013652	0.126805	2	CDA/PDK1
GO-BP	leukocyte homeostasis	BP	0.0139482	0.126805	2	AKT1/PIK3CD
GO-BP	guanine nucleotide transport	BP	0.0140657	0.126805	1	SLC19A1
GO-BP	neutrophil apoptotic process	BP	0.0140657	0.126805	1	PIK3CD
GO-BP	xenobiotic transmembrane transport	BP	0.0140657	0.126805	1	SLC19A1
GO-BP	pyrimidine-containing compound salvage	BP	0.0140657	0.126805	1	CDA
GO-BP	positive regulation of nuclease activity	BP	0.0140657	0.126805	1	AKT1
GO-BP	positive regulation of interleukin-18 production	BP	0.0140657	0.126805	1	DHX9
GO-BP	secretion of lysosomal enzymes	BP	0.0140657	0.126805	1	M6PR
GO-BP	histone H4-R3 methylation	BP	0.0140657	0.126805	1	PRMT5
GO-BP	negative regulation of protein kinase activity by regulation of protein phosphorylation	BP	0.0140657	0.126805	1	ADAR
GO-BP	G-quadruplex DNA unwinding	BP	0.0140657	0.126805	1	DHX9
GO-BP	XMP metabolic process	BP	0.0140657	0.126805	1	GART
GO-BP	XMP biosynthetic process	BP	0.0140657	0.126805	1	GART
GO-BP	'de novo' XMP biosynthetic process	BP	0.0140657	0.126805	1	GART
GO-BP	folate transmembrane transport	BP	0.0140657	0.126805	1	SLC19A1
GO-BP	protein localization to cytoplasmic stress granule	BP	0.0140657	0.126805	1	DHX9
GO-BP	positive regulation of I-kappaB phosphorylation	BP	0.0140657	0.126805	1	AKT1
GO-BP	negative regulation of fatty acid transport	BP	0.0140657	0.126805	1	AKT1
GO-BP	negative regulation of nuclear-transcribed mRNA catabolic process, nonsense-mediated decay	BP	0.0140657	0.126805	1	SECISBP2
GO-BP	nucleotide biosynthetic process	BP	0.0146667	0.126805	3	CDA/GART/PDK1
GO-BP	regulation of DNA metabolic process	BP	0.0147561	0.126805	4	AKT1/DHX9/PRMT5/TTF1
GO-BP	nucleoside phosphate biosynthetic process	BP	0.0149745	0.126805	3	CDA/GART/PDK1
GO-BP	oligodendrocyte differentiation	BP	0.0154708	0.126805	2	MED12/PRMT5
GO-BP	selenocysteine incorporation	BP	0.0160592	0.126805	1	SECISBP2
GO-BP	brainstem development	BP	0.0160592	0.126805	1	GART
GO-BP	adenosine to inosine editing	BP	0.0160592	0.126805	1	ADAR
GO-BP	translational readthrough	BP	0.0160592	0.126805	1	SECISBP2
GO-BP	RNA secondary structure unwinding	BP	0.0160592	0.126805	1	DHX9
GO-BP	regulation of isomerase activity	BP	0.0160592	0.126805	1	DHX9
GO-BP	positive regulation of isomerase activity	BP	0.0160592	0.126805	1	DHX9
GO-BP	regulation of endodeoxyribonuclease activity	BP	0.0160592	0.126805	1	AKT1
GO-BP	positive regulation of myeloid cell apoptotic process	BP	0.0160592	0.126805	1	PIK3CD
GO-BP	B cell chemotaxis	BP	0.0160592	0.126805	1	PIK3CD
GO-BP	positive regulation of cell migration by vascular endothelial growth factor signaling pathway	BP	0.0160592	0.126805	1	PIK3CD
GO-BP	'de novo' AMP biosynthetic process	BP	0.0160592	0.126805	1	GART
GO-BP	tetrahydrofolate biosynthetic process	BP	0.0160592	0.126805	1	GART
GO-BP	response to interleukin-18	BP	0.0160592	0.126805	1	AKT1
GO-BP	regulation of long-chain fatty acid import into cell	BP	0.0160592	0.126805	1	AKT1
GO-BP	regulation of epithelial tube formation	BP	0.0160592	0.126805	1	PIK3CD
GO-BP	positive regulation of epithelial tube formation	BP	0.0160592	0.126805	1	PIK3CD
GO-BP	nucleotide metabolic process	BP	0.0163742	0.128459	4	CDA/GART/GMPR2/PDK1
GO-BP	cell death in response to oxidative stress	BP	0.0167381	0.130471	2	AKT1/PDK1
GO-BP	generation of precursor metabolites and energy	BP	0.0171663	0.13064	4	AKT1/PGD/TALDO1/TKT
GO-BP	nucleoside phosphate metabolic process	BP	0.0172814	0.13064	4	CDA/GART/GMPR2/PDK1
GO-BP	negative regulation of small molecule metabolic process	BP	0.0180483	0.13064	2	AKT1/CDA
GO-BP	activation-induced cell death of T cells	BP	0.0180489	0.13064	1	AKT1
GO-BP	folic acid transport	BP	0.0180489	0.13064	1	SLC19A1
GO-BP	peripheral nervous system myelin maintenance	BP	0.0180489	0.13064	1	AKT1
GO-BP	embryonic neurocranium morphogenesis	BP	0.0180489	0.13064	1	MED12
GO-BP	CRD-mediated mRNA stabilization	BP	0.0180489	0.13064	1	DHX9
GO-BP	cellular response to granulocyte macrophage colony-stimulating factor stimulus	BP	0.0180489	0.13064	1	AKT1
GO-BP	response to granulocyte macrophage colony-stimulating factor	BP	0.0180489	0.13064	1	AKT1
GO-BP	regulation of I-kappaB phosphorylation	BP	0.0180489	0.13064	1	AKT1
GO-BP	regulation of type B pancreatic cell development	BP	0.0180489	0.13064	1	AKT1
GO-BP	regulation of signal transduction by p53 class mediator	BP	0.0183825	0.132267	2	AKT1/PRMT5
GO-BP	homeostasis of number of cells	BP	0.0191342	0.136866	3	ADAR/AKT1/PIK3CD
GO-BP	purine nucleobase biosynthetic process	BP	0.0200347	0.137262	1	GART
GO-BP	folic acid-containing compound biosynthetic process	BP	0.0200347	0.137262	1	GART
GO-BP	long-chain fatty acid import across plasma membrane	BP	0.0200347	0.137262	1	AKT1
GO-BP	regulation of deoxyribonuclease activity	BP	0.0200347	0.137262	1	AKT1
GO-BP	peptidyl-arginine omega-N-methylation	BP	0.0200347	0.137262	1	PRMT5
GO-BP	natural killer cell chemotaxis	BP	0.0200347	0.137262	1	PIK3CD
GO-BP	positive regulation of ligase activity	BP	0.0200347	0.137262	1	MID1IP1
GO-BP	epidermal growth factor receptor signaling pathway	BP	0.0200926	0.137262	2	AKT1/PDE6G
GO-BP	leukocyte apoptotic process	BP	0.0204424	0.137293	2	AKT1/PIK3CD
GO-BP	gliogenesis	BP	0.0207736	0.137293	3	AKT1/MED12/PRMT5
GO-BP	positive regulation of endothelial cell proliferation	BP	0.0211496	0.137293	2	AKT1/PIK3CD
GO-BP	mast cell chemotaxis	BP	0.0220165	0.137293	1	PIK3CD
GO-BP	fructose 6-phosphate metabolic process	BP	0.0220165	0.137293	1	TALDO1
GO-BP	inositol metabolic process	BP	0.0220165	0.137293	1	IMPA2
GO-BP	acetyl-CoA biosynthetic process from pyruvate	BP	0.0220165	0.137293	1	PDK1
GO-BP	IMP biosynthetic process	BP	0.0220165	0.137293	1	GART
GO-BP	UMP biosynthetic process	BP	0.0220165	0.137293	1	CDA
GO-BP	pyrimidine ribonucleoside monophosphate biosynthetic process	BP	0.0220165	0.137293	1	CDA
GO-BP	positive regulation of mitochondrial membrane potential	BP	0.0220165	0.137293	1	AKT1
GO-BP	negative regulation of myelination	BP	0.0220165	0.137293	1	FIG4
GO-BP	peptidyl-arginine N-methylation	BP	0.0220165	0.137293	1	PRMT5
GO-BP	endothelial cell activation	BP	0.0220165	0.137293	1	PRMT5
GO-BP	regulation of sulfur metabolic process	BP	0.0220165	0.137293	1	PDK1
GO-BP	regulation of dopamine receptor signaling pathway	BP	0.0220165	0.137293	1	PRMT5
GO-BP	regulation of nuclear-transcribed mRNA catabolic process, nonsense-mediated decay	BP	0.0220165	0.137293	1	SECISBP2
GO-BP	glial cell development	BP	0.0225943	0.140177	2	AKT1/MED12
GO-BP	cytidine catabolic process	BP	0.0239944	0.140769	1	CDA
GO-BP	cytidine deamination	BP	0.0239944	0.140769	1	CDA
GO-BP	pentose metabolic process	BP	0.0239944	0.140769	1	PGD
GO-BP	histone arginine methylation	BP	0.0239944	0.140769	1	PRMT5
GO-BP	cytidine metabolic process	BP	0.0239944	0.140769	1	CDA
GO-BP	negative regulation of fatty acid oxidation	BP	0.0239944	0.140769	1	AKT1
GO-BP	regulation of RNA export from nucleus	BP	0.0239944	0.140769	1	DHX9
GO-BP	regulation of ligase activity	BP	0.0239944	0.140769	1	MID1IP1
GO-BP	mast cell migration	BP	0.0239944	0.140769	1	PIK3CD
GO-BP	cellular response to oxidised low-density lipoprotein particle stimulus	BP	0.0239944	0.140769	1	AKT1
GO-BP	negative regulation of nuclear-transcribed mRNA catabolic process, deadenylation-dependent decay	BP	0.0239944	0.140769	1	DHX9
GO-BP	lymphocyte migration	BP	0.024079	0.140769	2	AKT1/PIK3CD
GO-BP	ERBB signaling pathway	BP	0.024836	0.144501	2	AKT1/PDE6G
GO-BP	regulation of glucose metabolic process	BP	0.0256028	0.146993	2	AKT1/PDK1
GO-BP	fructose metabolic process	BP	0.0259685	0.146993	1	PFKFB4
GO-BP	interleukin-18 production	BP	0.0259685	0.146993	1	DHX9
GO-BP	regulation of interleukin-18 production	BP	0.0259685	0.146993	1	DHX9
GO-BP	Golgi ribbon formation	BP	0.0259685	0.146993	1	PRMT5
GO-BP	monocarboxylic acid catabolic process	BP	0.0259898	0.146993	2	AKT1/PGD
GO-BP	mRNA transport	BP	0.0267709	0.15071	2	DHX9/SMG7
GO-BP	sphingosine-1-phosphate receptor signaling pathway	BP	0.0279386	0.150781	1	AKT1
GO-BP	AMP biosynthetic process	BP	0.0279386	0.150781	1	GART
GO-BP	GMP biosynthetic process	BP	0.0279386	0.150781	1	GART
GO-BP	pre-miRNA processing	BP	0.0279386	0.150781	1	ADAR
GO-BP	pyrimidine ribonucleoside metabolic process	BP	0.0279386	0.150781	1	CDA
GO-BP	pyrimidine ribonucleoside catabolic process	BP	0.0279386	0.150781	1	CDA
GO-BP	response to UV-A	BP	0.0279386	0.150781	1	AKT1
GO-BP	neutrophil extravasation	BP	0.0279386	0.150781	1	PIK3CD
GO-BP	regulation of DNA replication	BP	0.0287652	0.150781	2	DHX9/TTF1
GO-BP	positive regulation of endothelial cell migration	BP	0.0287652	0.150781	2	AKT1/PIK3CD
GO-BP	B cell receptor signaling pathway	BP	0.0287652	0.150781	2	BMX/PIK3CD
GO-BP	mesoderm development	BP	0.029171	0.150781	2	BMX/TXNRD1
GO-BP	tRNA wobble uridine modification	BP	0.0299049	0.150781	1	GTPBP3
GO-BP	respiratory burst involved in defense response	BP	0.0299049	0.150781	1	PIK3CD
GO-BP	pyrimidine nucleobase metabolic process	BP	0.0299049	0.150781	1	CDA
GO-BP	pyrimidine ribonucleoside monophosphate metabolic process	BP	0.0299049	0.150781	1	CDA
GO-BP	positive regulation of fibroblast migration	BP	0.0299049	0.150781	1	AKT1
GO-BP	regulation of nucleobase-containing compound transport	BP	0.0299049	0.150781	1	DHX9
GO-BP	pteridine-containing compound biosynthetic process	BP	0.0299049	0.150781	1	GART
GO-BP	positive regulation of glycogen biosynthetic process	BP	0.0299049	0.150781	1	AKT1
GO-BP	UMP metabolic process	BP	0.0299049	0.150781	1	CDA
GO-BP	folic acid metabolic process	BP	0.0299049	0.150781	1	SLC19A1
GO-BP	cellular response to prostaglandin E stimulus	BP	0.0299049	0.150781	1	AKT1
GO-BP	negative regulation of lymphocyte migration	BP	0.0299049	0.150781	1	AKT1
GO-BP	positive regulation of cytoplasmic translation	BP	0.0299049	0.150781	1	DHX9
GO-BP	regulation of lipid metabolic process	BP	0.0307938	0.150781	3	AKT1/MID1IP1/PDK1
GO-BP	epithelial tube formation	BP	0.0308174	0.150781	2	MED12/PIK3CD
GO-BP	regulation of G protein-coupled receptor signaling pathway	BP	0.0316542	0.150781	2	PDE6G/PRMT5
GO-BP	myelination	BP	0.0316542	0.150781	2	AKT1/FIG4
GO-BP	neutrophil homeostasis	BP	0.0318673	0.150781	1	PIK3CD
GO-BP	somatic diversification of immune receptors via somatic mutation	BP	0.0318673	0.150781	1	ADAR
GO-BP	glycine metabolic process	BP	0.0318673	0.150781	1	GART
GO-BP	pyrimidine nucleoside monophosphate biosynthetic process	BP	0.0318673	0.150781	1	CDA
GO-BP	peptidyl-arginine methylation	BP	0.0318673	0.150781	1	PRMT5
GO-BP	positive regulation of smooth muscle cell apoptotic process	BP	0.0318673	0.150781	1	RBM10
GO-BP	positive regulation of membrane potential	BP	0.0318673	0.150781	1	AKT1
GO-BP	pyrimidine nucleoside catabolic process	BP	0.0318673	0.150781	1	CDA
GO-BP	aldehyde biosynthetic process	BP	0.0318673	0.150781	1	TKT
GO-BP	behavioral response to pain	BP	0.0318673	0.150781	1	AKT1
GO-BP	positive regulation of glycogen metabolic process	BP	0.0318673	0.150781	1	AKT1
GO-BP	sphingolipid mediated signaling pathway	BP	0.0318673	0.150781	1	AKT1
GO-BP	regulation of mRNA processing	BP	0.032076	0.15118	2	DHX9/RBM10
GO-BP	ensheathment of neurons	BP	0.0325001	0.152	2	AKT1/FIG4
GO-BP	axon ensheathment	BP	0.0325001	0.152	2	AKT1/FIG4
GO-BP	post-anal tail morphogenesis	BP	0.0338258	0.154644	1	MED12
GO-BP	long-chain fatty acid import into cell	BP	0.0338258	0.154644	1	AKT1
GO-BP	phosphorylated carbohydrate dephosphorylation	BP	0.0338258	0.154644	1	IMPA2
GO-BP	inositol phosphate dephosphorylation	BP	0.0338258	0.154644	1	IMPA2
GO-BP	embryonic brain development	BP	0.0338258	0.154644	1	MED12
GO-BP	phosphatidylinositol 3-kinase signaling	BP	0.0342184	0.154644	2	AKT1/PIK3CD
GO-BP	positive regulation of small molecule metabolic process	BP	0.0350907	0.154644	2	AKT1/MID1IP1
GO-BP	tRNA wobble base modification	BP	0.0357805	0.154644	1	GTPBP3
GO-BP	acetyl-CoA biosynthetic process	BP	0.0357805	0.154644	1	PDK1
GO-BP	dolichol-linked oligosaccharide biosynthetic process	BP	0.0357805	0.154644	1	ALG3
GO-BP	viral translation	BP	0.0357805	0.154644	1	DHX9
GO-BP	striatum development	BP	0.0357805	0.154644	1	SECISBP2
GO-BP	nucleotide salvage	BP	0.0357805	0.154644	1	CDA
GO-BP	myelin maintenance	BP	0.0357805	0.154644	1	AKT1
GO-BP	IMP metabolic process	BP	0.0357805	0.154644	1	GART
GO-BP	nucleobase biosynthetic process	BP	0.0357805	0.154644	1	GART
GO-BP	mammary gland epithelial cell differentiation	BP	0.0357805	0.154644	1	AKT1
GO-BP	cellular response to exogenous dsRNA	BP	0.0357805	0.154644	1	DHX9
GO-BP	lipid import into cell	BP	0.0357805	0.154644	1	AKT1
GO-BP	fatty acid transmembrane transport	BP	0.0357805	0.154644	1	AKT1
GO-BP	regulation of cellular carbohydrate metabolic process	BP	0.0368612	0.154644	2	AKT1/PDK1
GO-BP	cellular response to decreased oxygen levels	BP	0.0373092	0.154644	2	AKT1/PDK1
GO-BP	purine ribonucleotide metabolic process	BP	0.0373716	0.154644	3	GART/GMPR2/PDK1
GO-BP	oligosaccharide-lipid intermediate biosynthetic process	BP	0.0377313	0.154644	1	ALG3
GO-BP	negative regulation of nervous system process	BP	0.0377313	0.154644	1	FIG4
GO-BP	vitamin transmembrane transport	BP	0.0377313	0.154644	1	SLC19A1
GO-BP	regulation of viral transcription	BP	0.0377313	0.154644	1	DHX9
GO-BP	negative regulation of post-transcriptional gene silencing	BP	0.0377313	0.154644	1	ADAR
GO-BP	definitive hemopoiesis	BP	0.0377313	0.154644	1	ADAR
GO-BP	negative regulation of gene silencing by RNA	BP	0.0377313	0.154644	1	ADAR
GO-BP	inositol phosphate catabolic process	BP	0.0377313	0.154644	1	IMPA2
GO-BP	negative regulation of post-transcriptional gene silencing by RNA	BP	0.0377313	0.154644	1	ADAR
GO-BP	tube formation	BP	0.0377592	0.154644	2	MED12/PIK3CD
GO-BP	carboxylic acid transmembrane transport	BP	0.0377592	0.154644	2	AKT1/SLC19A1
GO-BP	positive regulation of lipid metabolic process	BP	0.0382114	0.154644	2	AKT1/MID1IP1
GO-BP	organic acid transmembrane transport	BP	0.0382114	0.154644	2	AKT1/SLC19A1
GO-BP	nuclear export	BP	0.0395805	0.154644	2	DHX9/SMG7
GO-BP	purine ribonucleoside monophosphate biosynthetic process	BP	0.0396783	0.154644	1	GART
GO-BP	base conversion or substitution editing	BP	0.0396783	0.154644	1	ADAR
GO-BP	regulation of fatty acid beta-oxidation	BP	0.0396783	0.154644	1	AKT1
GO-BP	response to interferon-alpha	BP	0.0396783	0.154644	1	ADAR
GO-BP	ribonucleoside catabolic process	BP	0.0396783	0.154644	1	CDA
GO-BP	tetrahydrofolate metabolic process	BP	0.0396783	0.154644	1	GART
GO-BP	negative regulation of mRNA splicing, via spliceosome	BP	0.0396783	0.154644	1	RBM10
GO-BP	negative regulation of type I interferon-mediated signaling pathway	BP	0.0396783	0.154644	1	ADAR
GO-BP	labyrinthine layer blood vessel development	BP	0.0396783	0.154644	1	AKT1
GO-BP	hematopoietic stem cell homeostasis	BP	0.0396783	0.154644	1	ADAR
GO-BP	cellular response to prostaglandin stimulus	BP	0.0396783	0.154644	1	AKT1
GO-BP	negative regulation of release of cytochrome c from mitochondria	BP	0.0396783	0.154644	1	AKT1
GO-BP	nucleotide transmembrane transport	BP	0.0396783	0.154644	1	SLC19A1
GO-BP	negative regulation of oxidative stress-induced intrinsic apoptotic signaling pathway	BP	0.0396783	0.154644	1	AKT1
GO-BP	positive regulation of protein localization to cell surface	BP	0.0396783	0.154644	1	AKT1
GO-BP	protein import into nucleus	BP	0.0409683	0.156692	2	AKT1/TNPO1
GO-BP	nucleic acid transport	BP	0.0409683	0.156692	2	DHX9/SMG7
GO-BP	RNA transport	BP	0.0409683	0.156692	2	DHX9/SMG7
GO-BP	regulation of viral process	BP	0.0409683	0.156692	2	ADAR/DHX9
GO-BP	myeloid cell homeostasis	BP	0.0414349	0.156692	2	ADAR/PIK3CD
GO-BP	I-kappaB phosphorylation	BP	0.0416214	0.156692	1	AKT1
GO-BP	regulation of nuclease activity	BP	0.0416214	0.156692	1	AKT1
GO-BP	positive regulation of interferon-alpha production	BP	0.0416214	0.156692	1	DHX9
GO-BP	peptidyl-tyrosine autophosphorylation	BP	0.0416214	0.156692	1	BMX
GO-BP	detection of light stimulus involved in visual perception	BP	0.0416214	0.156692	1	SEMA5B
GO-BP	detection of light stimulus involved in sensory perception	BP	0.0416214	0.156692	1	SEMA5B
GO-BP	establishment of RNA localization	BP	0.0423743	0.158592	2	DHX9/SMG7
GO-BP	import into nucleus	BP	0.042847	0.158592	2	AKT1/TNPO1
GO-BP	inflammatory cell apoptotic process	BP	0.0435607	0.158592	1	PIK3CD
GO-BP	purine nucleoside monophosphate biosynthetic process	BP	0.0435607	0.158592	1	GART
GO-BP	pyrimidine nucleoside monophosphate metabolic process	BP	0.0435607	0.158592	1	CDA
GO-BP	myelin assembly	BP	0.0435607	0.158592	1	FIG4
GO-BP	negative regulation of organic acid transport	BP	0.0435607	0.158592	1	AKT1
GO-BP	negative regulation of nucleotide metabolic process	BP	0.0435607	0.158592	1	CDA
GO-BP	positive regulation of oligodendrocyte differentiation	BP	0.0435607	0.158592	1	PRMT5
GO-BP	positive regulation of nitric-oxide synthase activity	BP	0.0435607	0.158592	1	AKT1
GO-BP	pyroptosis	BP	0.0435607	0.158592	1	DHX9
GO-BP	RNA modification	BP	0.0442771	0.160241	2	ADAR/GTPBP3
GO-BP	cellular response to oxygen levels	BP	0.0442771	0.160241	2	AKT1/PDK1
GO-BP	purine nucleotide metabolic process	BP	0.0448982	0.160824	3	GART/GMPR2/PDK1
GO-BP	fatty acid metabolic process	BP	0.0451801	0.160824	3	AKT1/MID1IP1/PDK1
GO-BP	type B pancreatic cell development	BP	0.0454962	0.160824	1	AKT1
GO-BP	protein targeting to lysosome	BP	0.0454962	0.160824	1	M6PR
GO-BP	pyrimidine ribonucleotide biosynthetic process	BP	0.0454962	0.160824	1	CDA
GO-BP	response to prostaglandin E	BP	0.0454962	0.160824	1	AKT1
GO-BP	positive regulation of fatty acid biosynthetic process	BP	0.0454962	0.160824	1	MID1IP1
GO-BP	cellular response to dsRNA	BP	0.0454962	0.160824	1	DHX9
GO-BP	purine ribonucleotide biosynthetic process	BP	0.0462115	0.162408	2	GART/PDK1
GO-BP	signal transduction by p53 class mediator	BP	0.0462115	0.162408	2	AKT1/PRMT5
GO-BP	natural killer cell differentiation	BP	0.0474279	0.163378	1	PIK3CD
GO-BP	pyrimidine nucleoside metabolic process	BP	0.0474279	0.163378	1	CDA
GO-BP	subpallium development	BP	0.0474279	0.163378	1	SECISBP2
GO-BP	3'-UTR-mediated mRNA stabilization	BP	0.0474279	0.163378	1	RBM10
GO-BP	negative regulation of mononuclear cell migration	BP	0.0474279	0.163378	1	AKT1
GO-BP	purine-containing compound transmembrane transport	BP	0.0474279	0.163378	1	SLC19A1
GO-BP	positive regulation of miRNA-mediated gene silencing	BP	0.0474279	0.163378	1	DHX9
GO-BP	positive regulation of epithelial cell migration	BP	0.0481767	0.165488	2	AKT1/PIK3CD
GO-BP	regulation of lipid biosynthetic process	BP	0.0486728	0.166251	2	AKT1/MID1IP1
GO-BP	nucleoside catabolic process	BP	0.0493558	0.166251	1	CDA
GO-BP	negative regulation of RNA splicing	BP	0.0493558	0.166251	1	RBM10
GO-BP	AMP metabolic process	BP	0.0493558	0.166251	1	GART
GO-BP	carbohydrate phosphorylation	BP	0.0493558	0.166251	1	PFKFB4
GO-BP	positive regulation of post-transcriptional gene silencing	BP	0.0493558	0.166251	1	DHX9
GO-BP	positive regulation of post-transcriptional gene silencing by RNA	BP	0.0493558	0.166251	1	DHX9
GO-BP	phosphatidylinositol-mediated signaling	BP	0.0496706	0.166849	2	AKT1/PIK3CD
GO-CC	cell projection membrane	CC	0.00408646	0.142272	4	BMX/CA4/PDE6G/SLC19A1
GO-CC	brush border membrane	CC	0.00509753	0.142272	2	CA4/SLC19A1
GO-CC	tertiary granule lumen	CC	0.00509753	0.142272	2	CANT1/CDA
GO-CC	spliceosomal complex	CC	0.00624909	0.142272	3	ADAR/RBM17/U2AF1
GO-CC	phosphatidylinositol 3-kinase complex, class IA	CC	0.0115814	0.142272	1	PIK3CD
GO-CC	intercellular canaliculus	CC	0.0115814	0.142272	1	STARD10
GO-CC	CRD-mediated mRNA stability complex	CC	0.0115814	0.142272	1	DHX9
GO-CC	U2AF complex	CC	0.0115814	0.142272	1	U2AF1
GO-CC	nuclear stress granule	CC	0.0115814	0.142272	1	DHX9
GO-CC	mitochondrial pyruvate dehydrogenase complex	CC	0.0134989	0.142272	1	PDK1
GO-CC	pyruvate dehydrogenase complex	CC	0.0134989	0.142272	1	PDK1
GO-CC	RISC-loading complex	CC	0.0154128	0.142272	1	DHX9
GO-CC	phosphatidylinositol 3-kinase complex, class I	CC	0.0154128	0.142272	1	PIK3CD
GO-CC	brush border	CC	0.0167005	0.143147	2	CA4/SLC19A1
GO-CC	proteasome core complex, beta-subunit complex	CC	0.0211327	0.160503	1	PSMB3
GO-CC	oxidoreductase complex	CC	0.0226504	0.160503	2	GMPR2/PDK1
GO-CC	methylosome	CC	0.0230322	0.160503	1	PRMT5
GO-CC	ficolin-1-rich granule lumen	CC	0.0240755	0.160503	2	CANT1/CDA
GO-CC	photoreceptor outer segment membrane	CC	0.0305942	0.193226	1	PDE6G
GO-CC	cluster of actin-based cell projections	CC	0.0375842	0.199586	2	CA4/SLC19A1
GO-CC	proteasome core complex	CC	0.0380991	0.199586	1	PSMB3
GO-CC	anchored component of external side of plasma membrane	CC	0.0380991	0.199586	1	CA4
GO-CC	Golgi apparatus subcompartment	CC	0.0382539	0.199586	3	CA4/CANT1/M6PR
GO-CC	tertiary granule	CC	0.0402112	0.200786	2	CANT1/CDA
GO-CC	telomerase holoenzyme complex	CC	0.0418304	0.200786	1	SMG7
GO-CC	intrinsic component of external side of plasma membrane	CC	0.0455475	0.202434	1	CA4
GO-CC	photoreceptor disc membrane	CC	0.0455475	0.202434	1	PDE6G
GO-CC	ficolin-1-rich granule	CC	0.0499296	0.204388	2	CANT1/CDA
GO-MF	transketolase or transaldolase activity	MF	4.13E-05	0.00892597	2	TALDO1/TKT
GO-MF	deaminase activity	MF	0.00210379	0.0933472	2	ADAR/CDA
GO-MF	hydrolase activity, acting on carbon-nitrogen (but not peptide) bonds, in cyclic amidines	MF	0.00250044	0.0933472	2	ADAR/CDA
GO-MF	cyclic nucleotide binding	MF	0.00263989	0.0933472	2	PDE6G/SLC19A1
GO-MF	ribonucleoprotein complex binding	MF	0.00362942	0.0933472	3	DHX9/PRMT5/SECISBP2
GO-MF	regulatory RNA binding	MF	0.0042296	0.0933472	2	DHX9/RBM10
GO-MF	oxidoreductase activity, acting on a sulfur group of donors	MF	0.00616418	0.0933472	2	SUOX/TXNRD1
GO-MF	phosphoric ester hydrolase activity	MF	0.00665576	0.0933472	4	FIG4/IMPA2/PDE6G/PFKFB4
GO-MF	guanyl nucleotide binding	MF	0.00912405	0.0933472	4	ARF3/GTPBP3/PDE6G/SLC19A1
GO-MF	guanyl ribonucleotide binding	MF	0.00912405	0.0933472	4	ARF3/GTPBP3/PDE6G/SLC19A1
GO-MF	fructose-2,6-bisphosphate 2-phosphatase activity	MF	0.0102791	0.0933472	1	PFKFB4
GO-MF	pyruvate dehydrogenase (acetyl-transferring) kinase activity	MF	0.0102791	0.0933472	1	PDK1
GO-MF	phosphatidylinositol-3,5-bisphosphate 5-phosphatase activity	MF	0.0102791	0.0933472	1	FIG4
GO-MF	channel activator activity	MF	0.0102791	0.0933472	1	AKT1
GO-MF	potassium channel activator activity	MF	0.0102791	0.0933472	1	AKT1
GO-MF	double-stranded RNA binding	MF	0.010471	0.0933472	2	ADAR/DHX9
GO-MF	double-stranded RNA adenosine deaminase activity	MF	0.0123225	0.0933472	1	ADAR
GO-MF	pre-mRNA 3'-splice site binding	MF	0.0123225	0.0933472	1	U2AF1
GO-MF	molybdopterin cofactor binding	MF	0.0123225	0.0933472	1	SUOX
GO-MF	polysome binding	MF	0.0123225	0.0933472	1	DHX9
GO-MF	thioredoxin-disulfide reductase activity	MF	0.0143618	0.0933472	1	TXNRD1
GO-MF	phosphofructokinase activity	MF	0.0143618	0.0933472	1	PFKFB4
GO-MF	histone-arginine N-methyltransferase activity	MF	0.0143618	0.0933472	1	PRMT5
GO-MF	nitric-oxide synthase regulator activity	MF	0.0143618	0.0933472	1	AKT1
GO-MF	phosphatidylinositol-3,4,5-trisphosphate 5-phosphatase activity	MF	0.0143618	0.0933472	1	FIG4
GO-MF	1-phosphatidylinositol-4-phosphate 3-kinase activity	MF	0.0143618	0.0933472	1	PIK3CD
GO-MF	phosphatidylinositol-4,5-bisphosphate 3-kinase activity	MF	0.0143618	0.0933472	1	PIK3CD
GO-MF	glutathione oxidoreductase activity	MF	0.0143618	0.0933472	1	TXNRD1
GO-MF	nucleoside binding	MF	0.0163971	0.0933472	1	CDA
GO-MF	tRNA-specific adenosine deaminase activity	MF	0.0163971	0.0933472	1	ADAR
GO-MF	hydroxymethyl-, formyl- and related transferase activity	MF	0.0163971	0.0933472	1	GART
GO-MF	thiamine pyrophosphate binding	MF	0.0163971	0.0933472	1	TKT
GO-MF	retromer complex binding	MF	0.0163971	0.0933472	1	M6PR
GO-MF	guanosine-diphosphatase activity	MF	0.0184282	0.0933472	1	CANT1
GO-MF	uridine-diphosphatase activity	MF	0.0184282	0.0933472	1	CANT1
GO-MF	phosphatidylinositol-3,4-bisphosphate 5-kinase activity	MF	0.0184282	0.0933472	1	PIK3CD
GO-MF	importin-alpha family protein binding	MF	0.0184282	0.0933472	1	DHX9
GO-MF	phosphatase activity	MF	0.0191042	0.0933472	3	FIG4/IMPA2/PFKFB4
GO-MF	phosphatidylinositol-4,5-bisphosphate 5-phosphatase activity	MF	0.0204552	0.0933472	1	FIG4
GO-MF	1-phosphatidylinositol-3-kinase activity	MF	0.0204552	0.0933472	1	PIK3CD
GO-MF	carbohydrate phosphatase activity	MF	0.0204552	0.0933472	1	PFKFB4
GO-MF	phosphatidylinositol trisphosphate phosphatase activity	MF	0.0204552	0.0933472	1	FIG4
GO-MF	phosphatidylinositol phosphate 4-phosphatase activity	MF	0.0204552	0.0933472	1	FIG4
GO-MF	deoxycytidine deaminase activity	MF	0.0204552	0.0933472	1	CDA
GO-MF	sugar-phosphatase activity	MF	0.0204552	0.0933472	1	PFKFB4
GO-MF	phosphatidylinositol bisphosphate kinase activity	MF	0.0204552	0.0933472	1	PIK3CD
GO-MF	arginine N-methyltransferase activity	MF	0.0224782	0.0933472	1	PRMT5
GO-MF	protein-arginine N-methyltransferase activity	MF	0.0224782	0.0933472	1	PRMT5
GO-MF	oxidoreductase activity, acting on a sulfur group of donors, oxygen as acceptor	MF	0.0224782	0.0933472	1	SUOX
GO-MF	siRNA binding	MF	0.0224782	0.0933472	1	DHX9
GO-MF	protein-disulfide reductase (NAD(P)) activity	MF	0.0224782	0.0933472	1	TXNRD1
GO-MF	nucleoside-triphosphate diphosphatase activity	MF	0.0224782	0.0933472	1	DHX9
GO-MF	cytidine deaminase activity	MF	0.0244971	0.0933472	1	CDA
GO-MF	phosphatidylinositol 3-kinase activity	MF	0.0244971	0.0933472	1	PIK3CD
GO-MF	adenosine deaminase activity	MF	0.026512	0.0933472	1	ADAR
GO-MF	folic acid binding	MF	0.026512	0.0933472	1	SLC19A1
GO-MF	oxidoreductase activity, acting on a sulfur group of donors, NAD(P) as acceptor	MF	0.026512	0.0933472	1	TXNRD1
GO-MF	phosphatidylinositol phosphate 5-phosphatase activity	MF	0.026512	0.0933472	1	FIG4
GO-MF	hydrolase activity, acting on carbon-nitrogen (but not peptide) bonds	MF	0.0278251	0.0933472	2	ADAR/CDA
GO-MF	carbonate dehydratase activity	MF	0.0285228	0.0933472	1	CA4
GO-MF	threonine-type endopeptidase activity	MF	0.0285228	0.0933472	1	PSMB3
GO-MF	3'-5' DNA helicase activity	MF	0.0285228	0.0933472	1	DHX9
GO-MF	3',5'-cyclic-GMP phosphodiesterase activity	MF	0.0285228	0.0933472	1	PDE6G
GO-MF	phosphatidylinositol-3,5-bisphosphate phosphatase activity	MF	0.0285228	0.0933472	1	FIG4
GO-MF	phosphatidylinositol-4,5-bisphosphate phosphatase activity	MF	0.0285228	0.0933472	1	FIG4
GO-MF	sequence-specific mRNA binding	MF	0.0285228	0.0933472	1	DHX9
GO-MF	nucleoside-diphosphatase activity	MF	0.0305295	0.0955706	1	CANT1
GO-MF	cGMP binding	MF	0.0305295	0.0955706	1	PDE6G
GO-MF	nuclear vitamin D receptor binding	MF	0.0305295	0.0955706	1	MED12
GO-MF	DNA replication origin binding	MF	0.0325322	0.0989712	1	DHX9
GO-MF	phosphatidylinositol phosphate kinase activity	MF	0.0325322	0.0989712	1	PIK3CD
GO-MF	inositol phosphate phosphatase activity	MF	0.0345309	0.103593	1	IMPA2
GO-MF	adenine nucleotide transmembrane transporter activity	MF	0.0365256	0.105194	1	SLC19A1
GO-MF	phosphatidylinositol-3-phosphatase activity	MF	0.0365256	0.105194	1	FIG4
GO-MF	purine ribonucleotide transmembrane transporter activity	MF	0.0365256	0.105194	1	SLC19A1
GO-MF	vitamin binding	MF	0.0373665	0.10531	2	SLC19A1/TKT
GO-MF	phosphatidylinositol kinase activity	MF	0.0385162	0.10531	1	PIK3CD
GO-MF	phosphatidylinositol monophosphate phosphatase activity	MF	0.0385162	0.10531	1	FIG4
GO-MF	nuclear import signal receptor activity	MF	0.0385162	0.10531	1	TNPO1
GO-MF	RNA stem-loop binding	MF	0.0405029	0.109358	1	DHX9
GO-MF	purine nucleotide transmembrane transporter activity	MF	0.0424855	0.111913	1	SLC19A1
GO-MF	carbohydrate kinase activity	MF	0.0424855	0.111913	1	PFKFB4
GO-MF	telomerase RNA binding	MF	0.0444642	0.114336	1	SMG7
GO-MF	modified amino acid transmembrane transporter activity	MF	0.0444642	0.114336	1	SLC19A1
GO-MF	3',5'-cyclic-nucleotide phosphodiesterase activity	MF	0.0464388	0.115296	1	PDE6G
GO-MF	single-stranded DNA helicase activity	MF	0.0464388	0.115296	1	DHX9
GO-MF	semaphorin receptor binding	MF	0.0464388	0.115296	1	SEMA5B
GO-MF	mannosyltransferase activity	MF	0.0484095	0.117488	1	ALG3
GO-MF	threonine-type peptidase activity	MF	0.0484095	0.117488	1	PSMB3
